# Supplementary material for: In silico and experimental assessment of the 16S-ITS-23S operon as a genetic marker for high-resolution bacterial species identification
Source: Microb Genom. 2026 Jul 24;12(7):001793. doi: 10.1099/mgen.0.001793 (PMC13399229; doi:10.1099/mgen.0.001793)
Supplement: Supplementary Material 1. [file mgen-12-01793-s001.xlsx]

## Sheet: Table S1
Table S1. List of hypervariable regions primers.
Region	Forward primer	Rever primer	Min length	Max length	Reference
V4A	GTGYCAGCMGCCGCGGTAA	GGACTACNVGGGTWTCTAAT	240	280	Caporaso et al. (2011) & Apprill et al. (2015)
V4B	GTGCCAGCMGCCGCGGTAA	GGACTACHVGGGTWTCTAAT	240	280	Caporaso et al. (2011)
V1V2	AGAGTTTGATYMTGGCTCAG	GCTGCCTCCCGTAGGAGT	300	360	Mesa et al. (2017)
V1V3	AGAGTTTGATYMTGGCTCAG	ATTACCGCGGCTGCTGG	485	540	Heilig et al. (2002) & Muyzer et al. (1993)
V2V3	AGTGGGCGGACGGGTGAGTAA	CCGCCGGCTGCTGGCAC	380	470	Will et al. (2010) & Sahm et al. (2013)
V3V4A	CCTACGGGAGGCWGCAG	GACTACHVGGGTATCTAATCC	410	470	Klindworth et al. (2013)
V3V4B	CCTACGGGRBGCASCAG	GGACTACYVGGGTATCTAAT	410	470	Yu et al. (2005)
V3V4C	ACTCCTACGGGAGGCAGCA	GGACTACHVGGGTWTCTAAT	410	470	Wang et al. (2017) & Caporaso et al. (2011)
V4V5	GTGYCAGCMGCCGCGGTAA	CCGYCAATTYMTTTRAGTTT	390	420	Parada et al. (2016) & Quince et al. (2011)
V5V9	AACMGGATTAGATACCCKG	TACGGYTACCTTGTTAYGACTT	710	750	Chelius et al. (2001) & Johnson (2019)
V6V8	ACGCGHNRAACCTTACC	ACGGGCGGTGWGTRCAA	400	460	Comeau et al. (2017) & Klindworth et al. (2013)

## Sheet: Table S2
Table S2. Number os sequences retrieved from the 16S_GROND_refseq for each HVR, followed by length filtering and normalisation, making sure all the sequences are present in all regions.
Hipervariable regions	Number of retrieved sequences	Number of sequences after length filtering	Number of sequences after normalisation
V1V2	75847	72631	54522
V1V3	75876	70947	54522
V2V3	75858	67124	54522
V3V4A	76299	76023	54522
V3V4B	76318	75726	54522
V3V4C	76304	75634	54522
V4A	76315	76262	54522
V4B	76314	76249	54522
V4V5	76374	76249	54522
V5V9	76375	76206	54522
V6V8	76311	66164	54522

## Sheet: Table S3
Table S3. List of barcodes used to multiplexing for nanopore sequencing.
Barcode id	Forward Barcode Sequence	Reverse Barcode Sequence
S02	CTTATGCAATGC	ATGGACTCGCAA
S05	AAGCGGAGAGAA	CCTCATGGAAGA
S06	CTCTCTCCAGAA	TGGAGACCAAGA
S09	ATGTCGGTTAGA	TAGCCTGCGTCA
S10	CATGTATCTGGA	CTCCGGTATCTA
S13	AGCCTCTTAACA	AGTTAGCGGAAG

## Sheet: Table S4
Table S4. Details of 16S-ITS-23S rRNA operons and full-length 16S sequences generated using the ligation sequencing kit V14 chemistry and the R10.4.1 Oxford Nanopore Technology flongle flow cells and basecalled with Dorado mode "SUP".
file	flongle	target	num_seqs	sum_len	min_len	avg_len	max_len	Q1	Q2	Q3	N50	N50_num	Q20(%)	Q30(%)	AvgQual	GC(%)
dorado_FL002_16S23S.fastq.gz	FL002	16S23S	170751	718060895	5	4205.3	73405	4240	4311	4515	4331	4043	85.63	72.62	18.49	52.17
dorado_FL002_16S.fastq.gz	FL002	16S	252168	314136470	6	1245.7	167972	1047	1416	1445	1426	1761	85.87	74.4	18	53.95
dorado_FL004_16S.fastq.gz	FL004	16S	263725	389831914	5	1478.2	15079	1408	1431	1453	1435	1993	89.09	78.9	19.38	54.18
dorado_FL005_16S23S.fastq.gz	FL005	16S23S	289183	1156643266	5	3999.7	349953	3653	4309	4480	4331	4970	89.01	78.49	19.51	52.26
dorado_FL005_16S.fastq.gz	FL005	16S	195027	287414090	3	1473.7	8577	1394	1423	1453	1428	1782	87.05	75.24	18.83	54.08
dorado_FL006_16S23S.fastq.gz	FL006	16S23S	209819	833217051	2	3971.1	184053	3577.5	4315	4487	4342	4358	88.91	78.31	19.53	50.98
dorado_FL007_16S23S.fastq.gz	FL007	16S23S	228151	910744554	4	3991.8	26207	3552	4308	4485	4338	4787	88.51	77.64	19.4	52.64
dorado_FL007_16S.fastq.gz	FL007	16S	206656	302561487	5	1464.1	7120	1404	1426	1451	1429	1707	87.08	75.48	18.77	54.08
dorado_FL008_16S.fastq.gz	FL008	16S	108632	160582711	2	1478.2	120326	1407	1426	1453	1428	1407	88	77.26	18.98	54.57
dorado_FL009_16S23S.fastq.gz	FL009	16S23S	152664	554799370	10	3634.1	137170	2464	4292	4425	4332	3300	88.73	78.62	19.21	52.03
dorado_FL009_16S.fastq.gz	FL009	16S	153343	224126212	5	1461.6	7144	1404	1425	1450	1428	1616	87.59	76.08	19.06	53.55
dorado_FL010_16S23S.fastq.gz	FL010	16S23S	157674	563068889	5	3571.1	122388	2355	4290	4401	4321	3050	87.69	76.35	18.91	52.25
dorado_FL010_16S.fastq.gz	FL010	16S	134353	196133409	6	1459.8	7614	1402	1430	1454	1434	1440	87.72	76.31	19.04	54.14
dorado_FL011_16S.fastq.gz	FL011	16S	155898	235738123	6	1512.1	11938	1392	1419	1450	1424	2250	87.47	76.14	18.84	54.05
dorado_FL012_16S23S.fastq.gz	FL012	16S23S	233748	909524285	5	3891	410276	3779	4293	4393	4312	3405	78.97	65.09	15.73	52.09
dorado_FL012_16S.fastq.gz	FL012	16S	84255	122371712	5	1452.4	6431	1392	1415	1445	1419	1437	87.35	75.58	19.03	53.75
dorado_FL013_16S23S.fastq.gz	FL013	16S23S	316592	1043872931	4	3297.2	924021	1432	4276	4449	4373	4771	76.53	62.85	15.05	51.52
dorado_FL013_16S.fastq.gz	FL013	16S	205531	300510676	5	1462.1	395931	1404	1427	1452	1429	2154	73.57	60.99	13.65	53.25
dorado_FL014_16S23S.fastq.gz	FL014	16S23S	513899	1485251992	5	2890.2	213699	943	3678	4308	4292	5325	75.84	63.4	14.41	55.1
dorado_FL014_16S.fastq.gz	FL014	16S	187892	269643621	3	1435.1	115010	1396	1422	1447	1424	1719	69.98	55.23	13.64	53.17
dorado_FL015_16S23S.fastq.gz	FL015	16S23S	329391	903319016	4	2742.4	591022	667	3137	4325	4311	4254	76.16	61.63	14.84	52.36
dorado_FL015_16S.fastq.gz	FL015	16S	195184	284009408	6	1455.1	86867	1407	1434	1457	1438	2004	74.49	60.78	14.12	54.05
dorado_FL016_16S23S.fastq.gz	FL016	16S23S	659076	1909944658	2	2897.9	242857	691.5	3858	4353	4326	6533	79.27	67.06	15.25	52.03
dorado_FL016_16S.fastq.gz	FL016	16S	801914	1193014447	2	1487.7	714302	1412	1438	1460	1442	3912	80.15	68.73	15.41	53.82
dorado_FL017_16S23S.fastq.gz	FL017	16S23S	407124	900107257	5	2210.9	66703	263	1171	4312	4317	2909	77.04	61.91	15.4	52.66
dorado_FL017_16S.fastq.gz	FL017	16S	175078	254972187	5	1456.3	447788	1397	1420	1449	1423	1972	84.4	72.9	17.06	53.8
dorado_FL018_16S23S.fastq.gz	FL018	16S23S	295433	884665582	5	2994.5	222071	905	4167	4416	4356	4270	78.89	67.67	14.7	54.03
dorado_FL019_16S23S.fastq.gz	FL019	16S23S	316399	923085802	5	2917.5	245040	391	2344	4539	4594	6878	79.09	66.12	15.54	52.04
dorado_FL020_16S23S.fastq.gz	FL020	16S23S	430416	1332057975	1	3094.8	580639	1072	4221	4357	4326	5284	74.65	62.63	13.86	51.69

## Sheet: Table S5
Table S5. Details of 16S-ITS-23S rRNA operons and full-length 16S sequences generated using the ligation sequencing kit V14 chemistry and the R10.4.1 Oxford Nanopore Technology flongle flow cells, basecalled with Dorado and quality filtered with a threshold of Q15.
file	flongle	target	num_seqs	sum_len	min_len	avg_len	max_len	Q1	Q2	Q3	N50	N50_num	Q20(%)	Q30(%)	AvgQual	GC(%)
FL002_16S23S_filt.fastq.gz	FL002	16S23S	167212	705290658	43	4217.9	19944	4243	4311	4515	4331	3937	85.91	72.96	18.68	52.15
FL002_16S_filt.fastq.gz	FL002	16S	227121	291367409	18	1282.9	8949	1350	1418	1446	1427	1652	87.12	75.88	18.71	53.91
FL004_16S_filt.fastq.gz	FL004	16S	257266	381251279	6	1481.9	7829	1409	1432	1453	1435	1919	89.48	79.39	19.69	54.15
FL005_16S23S_filt.fastq.gz	FL005	16S23S	285009	1141096520	52	4003.7	27317	3698	4309	4480	4330	4862	89.27	78.78	19.79	52.25
FL005_16S_filt.fastq.gz	FL005	16S	189450	279788642	17	1476.8	8577	1395	1423	1453	1429	1729	87.52	75.82	19.13	54.03
FL006_16S23S_filt.fastq.gz	FL006	16S23S	207382	825071938	5	3978.5	31956	3610	4315	4487	4341	4268	89.08	78.5	19.71	50.97
FL007_16S23S_filt.fastq.gz	FL007	16S23S	223771	896138272	53	4004.7	26207	3567	4309	4486	4338	4693	88.79	78	19.62	52.61
FL007_16S_filt.fastq.gz	FL007	16S	200571	293923932	5	1465.4	7120	1404	1426	1451	1428	1655	87.53	76.03	19.06	54.05
FL008_16S_filt.fastq.gz	FL008	16S	104792	154851380	5	1477.7	7164	1407	1426	1453	1427	1307	88.7	78.09	19.49	54.54
FL009_16S23S_filt.fastq.gz	FL009	16S23S	145939	531499813	33	3641.9	21577	2495	4293	4424	4332	3140	89.55	79.66	19.78	51.98
FL009_16S_filt.fastq.gz	FL009	16S	149906	219350530	103	1463.3	7144	1404	1425	1450	1428	1578	87.94	76.51	19.3	53.53
FL010_16S23S_filt.fastq.gz	FL010	16S23S	153285	549739454	14	3586.4	18414	2403	4292	4402	4321	2940	88.09	76.83	19.22	52.21
FL010_16S_filt.fastq.gz	FL010	16S	131179	191751292	18	1461.8	6524	1403	1430	1454	1434	1382	88.08	76.76	19.29	54.11
FL011_16S_filt.fastq.gz	FL011	16S	149929	227204541	15	1515.4	9691	1392	1419	1450	1424	2193	88.13	77	19.24	54
FL012_16S23S_filt.fastq.gz	FL012	16S23S	185200	738858388	7	3989.5	410276	4208	4301	4402	4315	2487	85.45	72.22	18.54	52
FL012_16S_filt.fastq.gz	FL012	16S	82465	120062522	7	1455.9	6431	1392	1416	1445	1419	1415	87.71	76.04	19.24	53.71
FL013_16S23S_filt.fastq.gz	FL013	16S23S	230881	805402342	24	3488.4	18208	2127	4314	4512	4378	3615	85.08	71.95	18.3	51.48
FL013_16S_filt.fastq.gz	FL013	16S	144917	211815422	6	1461.6	7145	1410	1428	1452	1430	1420	86.66	74.72	18.64	53.32
FL014_16S23S_filt.fastq.gz	FL014	16S23S	363884	1089159491	6	2993.2	119150	1097	4233	4318	4295	3623	87.08	75.34	18.88	55.1
FL014_16S_filt.fastq.gz	FL014	16S	120272	173550475	33	1443	7137	1401	1422	1445	1424	984	83.75	69.79	17.9	53.12
FL015_16S23S_filt.fastq.gz	FL015	16S23S	231000	701062115	6	3034.9	29967	1033	4262	4355	4318	3022	84.22	70.09	18.14	52.25
FL015_16S_filt.fastq.gz	FL015	16S	140573	204474054	6	1454.6	15942	1409	1434	1454	1436	1291	85.24	72.17	18.33	54.11
FL016_16S23S_filt.fastq.gz	FL016	16S23S	494136	1554345595	7	3145.6	21121	1033	4274	4386	4330	4982	87.16	75.39	18.94	52
FL016_16S_filt.fastq.gz	FL016	16S	660585	974839956	6	1475.7	250474	1413	1438	1459	1441	3131	88.41	77.6	19.34	53.86
FL017_16S23S_filt.fastq.gz	FL017	16S23S	279954	722827128	5	2581.9	19447	307	3580	4339	4322	2316	83.91	69.41	18.16	52.53
FL017_16S_filt.fastq.gz	FL017	16S	153887	223938235	37	1455.2	8160	1400	1420	1449	1423	1710	88.84	78.05	19.64	53.66
FL018_16S23S_filt.fastq.gz	FL018	16S23S	226059	723029573	27	3198.4	165422	1321	4282	4442	4363	3365	88.41	77.38	19.43	54.11
FL019_16S23S_filt.fastq.gz	FL019	16S23S	227524	742685404	21	3264.2	36584	475	4285	4599	4594	5567	86.54	74.32	18.75	52.21
FL020_16S23S_filt.fastq.gz	FL020	16S23S	288956	939423859	6	3251.1	22577	1510	4282	4371	4328	3557	88.14	76.98	19.25	51.76

## Sheet: Table S6
Table S6. Details of 16S-ITS-23S rRNA operons and full-length 16S sequences after demultiplexing and length filter.
Sample ID	File	Flongle	Target	num_seqs	sum_len	min_len	avg_len	max_len	Q1	Q2	Q3
RN001	FL019_16S23S_S13.fasta	FL019	16S23S	13244	61084575	4082	4612.2	6260	4462	4583	4802
RN001	FL011_16S_S01.fasta	FL011	16S	11761	16206940	1300	1378	1702	1352	1380	1409
RN002	FL012_16S23S_S02.fasta	FL012	16S23S	11452	49344671	3560	4308.8	7365	4228	4262	4409
RN002	FL013_16S_S02.fasta	FL013	16S	14424	19735995	1300	1368.3	1763	1348	1368	1387
RN003	FL004_16S_S01.fasta	FL004	16S	18179	25049776	1300	1378	1779	1356	1382	1398
RN004	FL012_16S23S_S05.fasta	FL012	16S23S	15796	68424437	3543	4331.8	6743	4239	4279	4438
RN005	FL013_16S_S06.fasta	FL013	16S	14998	20915652	1304	1394.6	1756	1377	1393	1417
RN007	FL012_16S23S_S09.fasta	FL012	16S23S	17298	74139384	3509	4286	5358	4201	4264	4329
RN007	FL007_16S_S01.fasta	FL007	16S	17870	24360348	1300	1363.2	1834	1344	1361	1383
RN011	FL012_16S23S_S13.fasta	FL012	16S23S	11947	51782070	3510	4334.3	6332	4250	4283	4466
RN011	FL013_16S_S09.fasta	FL013	16S	10888	15121683	1300	1388.8	1885	1370	1388	1414
RN013	FL013_16S23S_S02.fasta	FL013	16S23S	23507	103289604	3718	4394	5040	4243	4346	4501
RN013	FL013_16S_S13.fasta	FL013	16S	20489	28161974	1300	1374.5	1949	1354	1372	1391
RN015	FL019_16S23S_S02.fasta	FL019	16S23S	22755	98674212	3811	4336.4	8135	4240	4279	4448
RN015	FL012_16S_S02.fasta	FL012	16S	14888	20455226	1300	1373.9	1935	1351	1374	1393
RN016	FL002_16S_S01.fasta	FL002	16S	10637	14506795	1300	1363.8	1443	1344	1364	1381
RN017	FL013_16S23S_S09.fasta	FL013	16S23S	14100	62153764	3906	4408.1	4969	4232	4288	4605
RN017	FL014_16S_S02.fasta	FL014	16S	12452	16906012	1300	1357.7	1862	1342	1357	1377
RN019	FL013_16S23S_S13.fasta	FL013	16S23S	18734	82543542	3515	4406.1	6819	4309	4343	4517
RN019	FL013_16S_S05.fasta	FL013	16S	15192	20859271	1300	1373	1914	1356	1375	1392
RN020	FL004_16S_S02.fasta	FL004	16S	30761	42160112	1300	1370.6	1643	1349	1372	1388
RN020	FL014_16S23S_S02.fasta	FL014	16S23S	12309	53184467	3525	4320.8	6888	4230	4258	4400
RN021	FL002_16S_S02.fasta	FL002	16S	23752	32505794	1300	1368.5	1843	1351	1365	1392
RN021	FL002_16S23S_S02.fasta	FL002	16S23S	16483	71828143	3524	4357.7	6928	4245	4294	4460
RN022	FL005_16S_S02.fasta	FL005	16S	20676	28624602	1300	1384.4	1632	1364	1385	1416
RN022	FL005_16S23S_S02.fasta	FL005	16S23S	31335	137308876	3521	4382	6675	4252	4290	4488
RN024	FL006_16S23S_S02.fasta	FL006	16S23S	29718	129644626	3546	4362.5	7602	4264	4327	4471
RN026	FL014_16S23S_S05.fasta	FL014	16S23S	42260	182334954	3531	4314.6	8098	4215	4270	4393
RN026	FL011_16S_S03.fasta	FL011	16S	14088	19216890	1300	1364.1	1919	1346	1363	1383
RN027	FL007_16S_S02.fasta	FL007	16S	28838	39810861	1300	1380.5	1781	1360	1382	1399
RN027	FL007_16S23S_S02.fasta	FL007	16S23S	19507	86641109	3999	4441.5	5906	4288	4420	4543
RN028	FL008_16S_S02.fasta	FL008	16S	13687	18776274	1304	1371.8	1832	1356	1370	1393
RN028	FL014_16S23S_S06.fasta	FL014	16S23S	13046	55586024	3545	4260.8	6158	4218	4248	4274
RN030	FL010_16S_S02.fasta	FL010	16S	15212	21105540	1300	1387.4	1814	1368	1386	1415
RN030	FL010_16S23S_S02.fasta	FL010	16S23S	13016	56586830	3503	4347.5	8068	4248	4281	4469
RN031	FL014_16S23S_S09.fasta	FL014	16S23S	23451	99489993	3556	4242.5	7269	4222	4243	4263
RN032	FL004_16S_S03.fasta	FL004	16S	17745	24730048	1300	1393.6	1927	1377	1393	1420
RN032	FL014_16S23S_S13.fasta	FL014	16S23S	17440	75710980	3505	4341.2	7238	4270	4304	4427
RN033	FL005_16S23S_S03.fasta	FL005	16S23S	13879	60045678	3600	4326.4	7109	4252	4277	4331
RN033	FL014_16S_S13.fasta	FL014	16S	12365	17233231	1300	1393.7	1886	1377	1394	1420
RN034	FL011_16S_S04.fasta	FL011	16S	13989	19278493	1300	1378.1	1636	1349	1368	1393
RN034	FL015_16S23S_S02.fasta	FL015	16S23S	10634	46074441	3520	4332.7	5480	4236	4266	4427
RN035	FL020_16S23S_S05.fasta	FL020	16S23S	14358	62420213	3615	4347.4	7702	4263	4293	4475
RN035	FL015_16S_S02.fasta	FL015	16S	15524	21756630	1301	1401.5	1821	1385	1399	1424
RN036	FL007_16S_S03.fasta	FL007	16S	16936	23509909	1300	1388.2	1843	1369	1387	1417
RN036	FL015_16S23S_S06.fasta	FL015	16S23S	17728	76698236	3645	4326.4	6430	4242	4279	4433
RN037	FL015_16S_S05.fasta	FL015	16S	11418	15748673	1300	1379.3	1867	1355	1379	1403
RN038	FL015_16S23S_S13.fasta	FL015	16S23S	14684	64980312	3583	4425.2	5542	4269	4477	4548
RN038	FL015_16S_S06.fasta	FL015	16S	17700	24339426	1300	1375.1	1878	1357	1376	1391
RN039	FL016_16S23S_S02.fasta	FL016	16S23S	24728	107600050	3503	4351.3	7334	4259	4292	4461
RN040	FL016_16S23S_S05.fasta	FL016	16S23S	31200	132358756	3523	4242.3	8079	4215	4244	4256
RN040	FL015_16S_S13.fasta	FL015	16S	18929	26086512	1300	1378.1	1795	1354	1381	1397
RN041	FL004_16S_S04.fasta	FL004	16S	16368	22721903	1300	1388.2	1789	1375	1383	1412
RN041	FL016_16S23S_S06.fasta	FL016	16S23S	31523	154610211	3548	4904.7	8199	4487	5147	5178
RN044	FL011_16S_S05.fasta	FL011	16S	26147	35854195	1300	1371.3	1834	1349	1369	1391
RN044	FL020_16S23S_S10.fasta	FL020	16S23S	13294	58546472	4008	4404	7956	4172	4319.5	4576
RN045	FL005_16S_S04.fasta	FL005	16S	11848	16163952	1300	1364.3	1890	1344	1362	1384
RN045	FL016_16S23S_S09.fasta	FL016	16S23S	38058	166039687	3539	4362.8	8177	4244	4308	4480
RN049	FL016_16S23S_S13.fasta	FL016	16S23S	30894	134605119	3512	4357	7705	4259	4300	4477
RN049	FL016_16S_S02.fasta	FL016	16S	61604	85331833	1300	1385.2	1944	1364	1387	1410
RN050	FL007_16S_S04.fasta	FL007	16S	14719	20181975	1300	1371.2	1913	1350	1370	1391
RN050	FL007_16S23S_S04.fasta	FL007	16S23S	12812	56006032	4010	4371.4	4990	4262	4341	4467
RN052	FL017_16S23S_S02.fasta	FL017	16S23S	16081	68536452	3513	4262	6181	4209	4239	4263
RN052	FL016_16S_S05.fasta	FL016	16S	64911	88882168	1300	1369.3	1753	1350	1367	1389
RN053	FL017_16S23S_S05.fasta	FL017	16S23S	10878	46767694	3588	4299.3	8035	4245	4277	4332
RN053	FL016_16S_S06.fasta	FL016	16S	54313	75350402	1300	1387.3	1944	1368	1386	1411
RN055	FL002_16S_S03.fasta	FL002	16S	12559	17366440	1300	1382.8	1924	1361	1384	1401
RN055	FL017_16S23S_S06.fasta	FL017	16S23S	12972	56706039	3747	4371.4	6620	4244	4283	4530
RN060	FL017_16S23S_S09.fasta	FL017	16S23S	22661	100568563	3834	4438	5354	4315	4430	4534
RN060	FL016_16S_S09.fasta	FL016	16S	55508	76049539	1300	1370.1	1927	1352	1369	1389
RN061	FL011_16S_S06.fasta	FL011	16S	12270	16637041	1300	1355.9	1943	1335	1358	1373
RN062	FL016_16S_S13.fasta	FL016	16S	99692	139845723	1300	1402.8	1934	1387	1398	1429
RN063	FL004_16S_S05.fasta	FL004	16S	25973	35766723	1300	1377.1	1650	1354	1380	1393
RN063	FL020_16S23S_S02.fasta	FL020	16S23S	12573	53710743	3527	4271.9	7784	4218	4249	4267
RN068	FL005_16S_S05.fasta	FL005	16S	21836	29987329	1300	1373.3	1944	1349	1372	1395
RN068	FL005_16S23S_S05.fasta	FL005	16S23S	23177	100483529	3510	4335.5	7550	4223	4296	4442
RN069	FL002_16S_S04.fasta	FL002	16S	10683	14615952	1300	1368.2	1828	1350	1366	1387
RN069	FL019_16S23S_S05.fasta	FL019	16S23S	24317	106565859	3849	4382.4	5661	4262	4346	4481
RN070	FL006_16S23S_S05.fasta	FL006	16S23S	16723	72674889	3545	4345.8	6223	4239	4267	4454
RN070	FL017_16S_S02.fasta	FL017	16S	16095	22074593	1300	1371.5	1790	1351	1372	1389
RN074	FL007_16S_S05.fasta	FL007	16S	21111	28926829	1300	1370.2	1905	1355	1369	1392
RN074	FL007_16S23S_S05.fasta	FL007	16S23S	19945	86087761	3559	4316.3	8055	4226	4263	4416
RN075	FL008_16S_S05.fasta	FL008	16S	12996	17821452	1300	1371.3	1784	1353	1372	1390
RN075	FL018_16S23S_S06.fasta	FL018	16S23S	16811	76180174	3948	4531.6	5457	4289	4686	4720
RN077	FL017_16S_S05.fasta	FL017	16S	10540	14411172	1300	1367.3	1743	1346	1368	1384
RN077	FL020_16S23S_S09.fasta	FL020	16S23S	17711	76844946	3664	4338.8	6254	4234	4294	4441
RN078	FL009_16S_S05.fasta	FL009	16S	14221	19711998	1301	1386.1	1899	1367	1385	1412
RN078	FL009_16S23S_S05.fasta	FL009	16S23S	13020	56317700	3524	4325.5	6524	4246	4269	4429
RN080	FL010_16S_S05.fasta	FL010	16S	14492	20200227	1300	1393.9	1911	1379	1392	1418
RN080	FL010_16S23S_S05.fasta	FL010	16S23S	11346	49243578	3520	4340.2	7333	4257	4287	4420
RN081	FL017_16S_S06.fasta	FL017	16S	15278	20963116	1300	1372.1	1910	1351	1373	1389
RN081	FL018_16S23S_S13.fasta	FL018	16S23S	25934	114047002	3506	4397.6	8057	4281	4360	4477
RN082	FL004_16S_S06.fasta	FL004	16S	23803	32861536	1300	1380.6	1919	1362	1379	1405
RN082	FL018_16S23S_S05.fasta	FL018	16S23S	10208	44831162	3539	4391.8	5369	4279	4350	4513
RN083	FL005_16S_S06.fasta	FL005	16S	19850	27174035	1300	1369	1934	1341	1365	1390
RN083	FL005_16S23S_S06.fasta	FL005	16S23S	27000	116841976	3517	4327.5	7466	4240	4289	4446
RN084	FL017_16S_S09.fasta	FL017	16S	12855	17745659	1300	1380.4	1526	1358	1383	1408
RN084	FL006_16S23S_S06.fasta	FL006	16S23S	15745	67388580	3646	4280	6589	4208	4259	4310
RN085	FL002_16S_S05.fasta	FL002	16S	20245	28365110	1300	1401.1	1891	1383	1403	1421
RN085	FL002_16S23S_S05.fasta	FL002	16S23S	13262	57322114	3634	4322.3	5636	4247	4275	4416
RN086	FL017_16S_S13.fasta	FL017	16S	17970	25020244	1300	1392.3	1889	1371	1388	1415
RN086	FL013_16S23S_S06.fasta	FL013	16S23S	11037	49313632	3900	4468	5046	4288	4481	4577
RN087	FL007_16S_S06.fasta	FL007	16S	19850	27450043	1300	1382.9	1942	1361	1383	1410
RN087	FL007_16S23S_S06.fasta	FL007	16S23S	21136	91445885	3573	4326.5	8010	4241	4275	4416
RN090	FL008_16S_S06.fasta	FL008	16S	11992	16715326	1300	1393.9	1891	1379	1392	1425
RN090	FL020_16S23S_S13.fasta	FL020	16S23S	34591	151611166	3522	4383	7176	4262	4301	4498
RN092	FL009_16S_S06.fasta	FL009	16S	18735	25841424	1300	1379.3	1468	1354	1383	1398
RN093	FL010_16S_S06.fasta	FL010	16S	13506	18663889	1300	1381.9	1684	1357	1386	1408
RN093	FL012_16S23S_S06.fasta	FL012	16S23S	17936	77971437	3553	4347.2	5256	4244	4280	4461
RN094	FL002_16S_S06.fasta	FL002	16S	21138	29118724	1300	1377.6	1917	1357	1379	1394
RN094	FL002_16S23S_S06.fasta	FL002	16S23S	14673	62936111	3643	4289.2	6232	4198	4230	4276
RN097	FL017_16S_S10.fasta	FL017	16S	10829	14695521	1300	1357.1	1902	1335	1357	1374
RN097	FL017_16S23S_S13.fasta	FL017	16S23S	14405	62258377	3682	4322	6284	4215	4283	4382
RN100	FL009_16S_S02.fasta	FL009	16S	20205	27690254	1300	1370.5	1947	1350	1369	1392
RN100	FL009_16S23S_S02.fasta	FL009	16S23S	14673	65034119	3514	4432.2	5893	4303	4356	4524

## Sheet: Table S7
Table S7. Number of sequences during the process to retrieve the 16S full-length and HVRs from the 16S-ITS-23S operons sequenced with the ONT from rat’s faecal samples.
Region	Initial/Retrieve number of sequences	Number of sequences after length filter	Number of samples excluded (<10k sequences)	Number of sequences after normalisation	Number of sequences after non-redundant clustering
16S-ITS-23S	1,080,148*	1060005	0	624278	624278
16S	1059993	1059099	0	624278	622205
V1V2	1059093	970911	5	575147	415363
V1V3	1059099	976884	3	587471	508091
V2V3	1059099	797863	17	423495	324532
V3V4A	1059098	1048112	0	624278	498191
V3V4B	1059098	932763	6	559842	440376
V3V4C	1059098	1032211	0	624278	499388
V4A	1059072	1056041	0	624278	377215
V4B	1059070	1052356	0	624278	370836
V4V5	1059095	1055001	0	624278	462898
V5V9	1059099	1054830	0	624278	557920
V6V8	1059089	674812	24	345100	237033
*Number of sequences after quality filtering and primer removal.

## Sheet: Table S8
Sample name	BioSample	SRA Accession Number
RN100_16S23S	SAMN50960685	SRS26387731
RN097_16S23S	SAMN50960684	SRS26387730
RN094_16S23S	SAMN50960683	SRS26387729
RN093_16S23S	SAMN50960682	SRS26387728
RN090_16S23S	SAMN50960681	SRS26387727
RN087_16S23S	SAMN50960680	SRS26387726
RN086_16S23S	SAMN50960679	SRS26387725
RN085_16S23S	SAMN50960678	SRS26387723
RN084_16S23S	SAMN50960677	SRS26387724
RN083_16S23S	SAMN50960676	SRS26387722
RN082_16S23S	SAMN50960675	SRS26387720
RN081_16S23S	SAMN50960674	SRS26387719
RN080_16S23S	SAMN50960673	SRS26387718
RN078_16S23S	SAMN50960672	SRS26387717
RN077_16S23S	SAMN50960671	SRS26387715
RN075_16S23S	SAMN50960670	SRS26387716
RN074_16S23S	SAMN50960669	SRS26387713
RN070_16S23S	SAMN50960668	SRS26387712
RN069_16S23S	SAMN50960667	SRS26387714
RN068_16S23S	SAMN50960666	SRS26387707
RN063_16S23S	SAMN50960665	SRS26387710
RN060_16S23S	SAMN50960664	SRS26387709
RN055_16S23S	SAMN50960663	SRS26387708
RN053_16S23S	SAMN50960662	SRS26387704
RN052_16S23S	SAMN50960661	SRS26387706
RN050_16S23S	SAMN50960660	SRS26387705
RN049_16S23S	SAMN50960659	SRS26387703
RN045_16S23S	SAMN50960658	SRS26387701
RN044_16S23S	SAMN50960657	SRS26387659
RN041_16S23S	SAMN50960656	SRS26387660
RN040_16S23S	SAMN50960655	SRS26387661
RN039_16S23S	SAMN50960654	SRS26387662
RN038_16S23S	SAMN50960653	SRS26387665
RN036_16S23S	SAMN50960652	SRS26387664
RN035_16S23S	SAMN50960651	SRS26387699
RN034_16S23S	SAMN50960650	SRS26387702
RN033_16S23S	SAMN50960649	SRS26387698
RN032_16S23S	SAMN50960648	SRS26387700
RN031_16S23S	SAMN50960647	SRS26387695
RN030_16S23S	SAMN50960646	SRS26387696
RN028_16S23S	SAMN50960645	SRS26387657
RN027_16S23S	SAMN50960644	SRS26387656
RN026_16S23S	SAMN50960643	SRS26387655
RN024_16S23S	SAMN50960642	SRS26387654
RN022_16S23S	SAMN50960641	SRS26387653
RN021_16S23S	SAMN50960640	SRS26387651
RN020_16S23S	SAMN50960639	SRS26387652
RN019_16S23S	SAMN50960638	SRS26387650
RN017_16S23S	SAMN50960637	SRS26387649
RN015_16S23S	SAMN50960636	SRS26387647
RN013_16S23S	SAMN50960635	SRS26387646
RN011_16S23S	SAMN50960634	SRS26387645
RN007_16S23S	SAMN50960633	SRS26387643
RN004_16S23S	SAMN50960632	SRS26387644
RN002_16S23S	SAMN50960631	SRS26387642
RN001_16S23S	SAMN50960630	SRS26387641
RN100_16S	SAMN50960629	SRS26387640
RN097_16S	SAMN50960628	SRS26387638
RN094_16S	SAMN50960627	SRS26387639
RN093_16S	SAMN50960626	SRS26387637
RN092_16S	SAMN50960625	SRS26387633
RN090_16S	SAMN50960624	SRS26387634
RN087_16S	SAMN50960623	SRS26387635
RN086_16S	SAMN50960622	SRS26387632
RN085_16S	SAMN50960621	SRS26387631
RN084_16S	SAMN50960620	SRS26387630
RN083_16S	SAMN50960619	SRS26387629
RN082_16S	SAMN50960618	SRS26387628
RN081_16S	SAMN50960617	SRS26387627
RN080_16S	SAMN50960616	SRS26387625
RN078_16S	SAMN50960615	SRS26387623
RN077_16S	SAMN50960614	SRS26387624
RN075_16S	SAMN50960613	SRS26387622
RN074_16S	SAMN50960612	SRS26387618
RN070_16S	SAMN50960611	SRS26387617
RN069_16S	SAMN50960610	SRS26387620
RN068_16S	SAMN50960609	SRS26387619
RN063_16S	SAMN50960608	SRS26387621
RN062_16S	SAMN50960607	SRS26387616
RN061_16S	SAMN50960606	SRS26387791
RN060_16S	SAMN50960605	SRS26387790
RN055_16S	SAMN50960604	SRS26387789
RN053_16S	SAMN50960603	SRS26387788
RN052_16S	SAMN50960602	SRS26387787
RN050_16S	SAMN50960601	SRS26387784
RN049_16S	SAMN50960600	SRS26387785
RN045_16S	SAMN50960599	SRS26387783
RN044_16S	SAMN50960598	SRS26387786
RN041_16S	SAMN50960597	SRS26387782
RN040_16S	SAMN50960596	SRS26387779
RN038_16S	SAMN50960595	SRS26387781
RN037_16S	SAMN50960594	SRS26387778
RN036_16S	SAMN50960593	SRS26387777
RN035_16S	SAMN50960592	SRS26387774
RN034_16S	SAMN50960591	SRS26387775
RN033_16S	SAMN50960590	SRS26387776
RN032_16S	SAMN50960589	SRS26387773
RN030_16S	SAMN50960588	SRS26387772
RN028_16S	SAMN50960587	SRS26387771
RN027_16S	SAMN50960586	SRS26387770
RN026_16S	SAMN50960585	SRS26387768
RN022_16S	SAMN50960584	SRS26387767
RN021_16S	SAMN50960583	SRS26387764
RN020_16S	SAMN50960582	SRS26387766
RN019_16S	SAMN50960581	SRS26387765
RN017_16S	SAMN50960580	SRS26387763
RN016_16S	SAMN50960579	SRS26387760
RN015_16S	SAMN50960578	SRS26387759
RN013_16S	SAMN50960577	SRS26387762
RN011_16S	SAMN50960576	SRS26387758
RN007_16S	SAMN50960575	SRS26387757
RN005_16S	SAMN50960574	SRS26387756
RN003_16S	SAMN50960573	SRS26387755
RN002_16S	SAMN50960572	SRS26387754
RN001_16S	SAMN50960571	SRS26387753
RN100_V4	SAMN50960570	SRS26387752
RN097_V4	SAMN50960569	SRS26387750
RN094_V4	SAMN50960568	SRS26387751
RN093_V4	SAMN50960567	SRS26387749
RN092_V4	SAMN50960566	SRS26387746
RN090_V4	SAMN50960565	SRS26387747
RN087_V4	SAMN50960564	SRS26387745
RN086_V4	SAMN50960563	SRS26387744
RN085_V4	SAMN50960562	SRS26387743
RN084_V4	SAMN50960561	SRS26387742
RN083_V4	SAMN50960560	SRS26387741
RN082_V4	SAMN50960559	SRS26387740
RN081_V4	SAMN50960558	SRS26387738
RN080_V4	SAMN50960557	SRS26387739
RN078_V4	SAMN50960556	SRS26387737
RN077_V4	SAMN50960555	SRS26387736
RN075_V4	SAMN50960554	SRS26387733
RN074_V4	SAMN50960553	SRS26387692
RN070_V4	SAMN50960552	SRS26387693
RN069_V4	SAMN50960551	SRS26387690
RN068_V4	SAMN50960550	SRS26387694
RN063_V4	SAMN50960549	SRS26387691
RN062_V4	SAMN50960548	SRS26387689
RN061_V4	SAMN50960547	SRS26387686
RN060_V4	SAMN50960546	SRS26387688
RN055_V4	SAMN50960545	SRS26387685
RN053_V4	SAMN50960544	SRS26387684
RN052_V4	SAMN50960543	SRS26387683
RN050_V4	SAMN50960542	SRS26387682
RN049_V4	SAMN50960541	SRS26387680
RN045_V4	SAMN50960540	SRS26387681
RN044_V4	SAMN50960539	SRS26387678
RN041_V4	SAMN50960538	SRS26387679
RN040_V4	SAMN50960537	SRS26387675
RN039_V4	SAMN50960536	SRS26387676
RN038_V4	SAMN50960535	SRS26387674
RN037_V4	SAMN50960534	SRS26387672
RN036_V4	SAMN50960533	SRS26387673
RN035_V4	SAMN50960532	SRS26387671
RN034_V4	SAMN50960531	SRS26387670
RN033_V4	SAMN50960530	SRS26387669
RN032_V4	SAMN50960529	SRS26387668
RN031_V4	SAMN50960528	SRS26387667
RN030_V4	SAMN50960527	SRS26387663
RN029_V4	SAMN50960526	SRS26387732
RN028_V4	SAMN50960525	SRS26387734
RN027_V4	SAMN50960524	SRS26387721
RN026_V4	SAMN50960523	SRS26387711
RN024_V4	SAMN50960522	SRS26387658
RN022_V4	SAMN50960521	SRS26387697
RN021_V4	SAMN50960520	SRS26387648
RN020_V4	SAMN50960519	SRS26387636
RN019_V4	SAMN50960518	SRS26387626
RN017_V4	SAMN50960517	SRS26387613
RN016_V4	SAMN50960516	SRS26387780
RN015_V4	SAMN50960515	SRS26387769
RN013_V4	SAMN50960514	SRS26387761
RN011_V4	SAMN50960513	SRS26387748
RN007_V4	SAMN50960512	SRS26387735
RN005_V4	SAMN50960511	SRS26387687
RN004_V4	SAMN50960510	SRS26387677
RN003_V4	SAMN50960509	SRS26387666
RN002_V4	SAMN50960508	SRS26387614
RN001_V4	SAMN50960507	SRS26387615
